# Supplementary material for: A Systematic Review with a Meta-Analysis of the Motivational Climate and Hedonic Well-Being Constructs: The Importance of the Athlete Level
Source: Eur J Investig Health Psychol Educ. 2024 Apr 9;14(4):976–1001. doi: 10.3390/ejihpe14040064 (PMC11048888; doi:10.3390/ejihpe14040064)
Supplement: Supplementary file 1 [file ejihpe-14-00064-s001.zip]

Archive with 1 entries (1 files):
- ejihpe-2919154-supplementary.pdf
